# Supplementary material for: Developmental disruption of the mitochondrial fission gene drp-1 extends the longevity of daf-2 insulin/IGF-1 receptor mutant
Source: GeroScience. 2024 Jul 19;47(1):877–902. doi: 10.1007/s11357-024-01276-z (PMC11872967; doi:10.1007/s11357-024-01276-z)
Supplement: Supplementary file 2 — Supplementary file2 (XLSX 79 KB) [file 11357_2024_1276_MOESM2_ESM.xlsx]

## Sheet: Figure 1
	daf-2	daf-2;drp-1
Average lifespan	49.7595	70.8909
Standard deviation	9.53027	19.2591
N	79	165
t-test	1.39126e-24
	65	106
	65	102
	64	101
	62	99
	62	94
	61	94
	61	93
	61	92
	58	92
	58	92
	58	92
	58	92
	58	91
	58	91
	58	91
	58	90
	57	90
	57	90
	57	90
	57	88
	57	88
	57	88
	57	88
	57	88
	55	88
	55	88
	55	88
	55	88
	55	88
	54	88
	54	88
	54	87
	54	87
	54	87
	54	87
	54	87
	54	85
	54	85
	54	85
	51	85
	51	85
	51	85
	51	85
	50	85
	50	85
	50	85
	50	85
	48	85
	48	85
	47	85
	47	85
	47	85
	47	83
	47	83
	47	83
	47	83
	47	83
	44	83
	44	83
	44	82
	43	82
	43	82
	43	82
	43	82
	43	82
	40	82
	40	82
	40	82
	40	82
	37	80
	37	80
	33	80
	33	80
	33	79
	32	79
	32	79
	28	79
	27	79
	20	78
		78
		78
		78
		78
		76
		76
		76
		76
		75
		75
		75
		75
		73
		71
		71
		71
		71
		71
		71
		70
		70
		70
		68
		68
		68
		68
		68
		64
		64
		64
		64
		64
		64
		64
		64
		64
		64
		64
		62
		61
		61
		61
		61
		61
		61
		61
		61
		61
		57
		57
		57
		57
		57
		57
		54
		54
		54
		54
		54
		54
		53
		50
		47
		47
		47
		47
		47
		45
		36
		36
		36
		34
		34
		34
		34
		33
		33
		30
		29
		27
		27
		27
		25
		23
		22
		21

## Sheet: Figure 3
	WT	WT	WT	WT	WT		daf-2	daf-2	daf-2	daf-2	daf-2
	Control	Lifelong RNAi	Adult only RNAi	Control	Development only RNAi		Control	Lifelong RNAi	Adult only RNAi	Control	Development only RNAi
	EV/EV	drp-1/drp-1	EV/drp-1	EV/dcr-1	drp-1/dcr-1		EV/EV	drp-1/drp-1	EV/drp-1	EV/dcr-1	drp-1/dcr-1
Average lifespan	15.6647	13.8851	15.1024	16.8912	14.6022		32.2282	40.2275	32.1124	31.8452	39.3495
Standard deviation	3.17674	3.29099	3.02841	3.30655	3.16874		16.1401	13.8992	15.1396	16.1849	15.3006
N	167	174	166	147	181		149	167	178	168	186
t-test vs. control		6.21553e-07	0.0992497		7.65976e-10			4.12874e-06	0.947042		1.06215e-05
	26	23	26	26	26		63	67	69	66	67
	23	23	24	25	23		63	65	69	62	67
	23	21	22	24	23		62	65	64	60	65
	22	21	22	24	22		60	65	64	58	65
	22	21	22	24	22		60	64	63	58	65
	21	21	22	24	22		60	62	62	58	64
	21	21	21	23	21		59	61	61	58	63
	21	21	21	23	21		58	61	61	58	63
	21	21	21	23	21		58	61	61	56	63
	21	20	21	22	21		58	61	60	56	62
	21	20	21	22	21		58	61	60	56	61
	21	20	21	22	21		58	60	60	55	60
	20	19	21	22	21		58	60	60	54	60
	20	19	20	21	20		58	60	58	54	60
	20	19	20	21	19		57	60	57	54	58
	20	19	20	21	19		56	60	56	54	58
	20	19	19	21	19		54	60	55	54	58
	20	19	19	21	19		54	59	55	54	58
	19	19	19	21	19		54	58	55	54	58
	19	19	19	21	19		54	58	53	53	58
	19	19	19	21	19		54	58	53	53	57
	19	18	19	21	18		54	58	53	51	57
	19	18	18	21	18		53	58	51	51	57
	19	18	18	21	18		53	58	51	51	56
	19	18	18	20	18		53	57	51	51	56
	19	17	18	20	18		53	57	50	51	56
	19	17	18	20	18		53	57	49	51	56
	19	17	18	20	18		51	57	49	51	56
	19	17	18	20	18		51	56	48	50	56
	19	17	18	19	18		49	56	48	50	56
	19	17	18	19	17		49	56	48	49	56
	19	16	18	19	17		48	55	48	49	55
	19	16	17	19	17		48	55	48	49	55
	19	16	17	19	17		47	54	47	48	55
	19	16	17	19	17		47	54	46	48	55
	19	16	17	19	17		46	54	46	48	55
	19	16	17	19	17		45	54	46	48	55
	18	16	17	19	16		45	53	46	47	54
	18	16	17	19	16		44	53	46	47	54
	18	16	17	19	16		44	52	44	46	54
	18	16	17	19	16		44	52	44	46	54
	18	16	16	19	16		44	51	44	46	54
	18	16	16	18	16		44	51	43	46	54
	18	16	16	18	16		43	51	43	46	54
	18	16	16	18	16		42	51	42	46	53
	18	16	16	18	16		42	51	42	46	53
	18	16	16	18	16		42	50	41	46	53
	18	16	16	18	16		42	49	41	45	53
	18	16	16	18	16		41	49	41	45	53
	17	16	16	18	16		41	49	41	45	53
	17	16	16	18	16		40	49	41	44	53
	17	16	16	18	16		40	48	41	44	53
	17	16	16	18	16		40	48	41	44	51
	17	15	16	18	16		39	48	40	44	51
	17	15	16	18	16		39	48	40	43	51
	17	15	16	18	16		38	48	40	42	51
	16	15	16	18	16		38	48	40	42	51
	16	15	16	18	16		38	48	40	42	51
	16	15	16	18	16		38	47	39	42	51
	16	15	16	18	16		37	47	39	42	50
	16	15	16	18	16		37	47	39	41	50
	16	15	16	18	16		37	47	39	41	50
	16	15	16	18	16		37	46	39	41	49
	16	15	16	17	16		34	46	39	41	49
	16	15	16	17	16		33	45	38	40	49
	16	14	15	17	15		33	44	38	40	48
	16	14	15	17	15		32	43	37	40	48
	16	14	15	17	15		32	43	37	40	47
	16	14	15	17	15		32	42	36	39	47
	16	14	15	17	15		32	42	35	39	47
	16	14	15	17	15		32	42	34	39	46
	16	14	15	17	15		31	41	33	39	46
	16	14	15	17	15		31	41	33	39	46
	16	14	15	16	15		31	40	33	39	46
	16	14	15	16	15		31	40	33	38	45
	16	14	15	16	15		31	40	32	38	44
	16	14	15	16	15		30	40	32	37	44
	16	14	15	16	15		29	40	32	37	44
	15	14	15	16	15		29	40	32	37	44
	15	14	14	16	15		29	40	32	34	44
	15	14	14	16	14		28	40	32	33	44
	15	14	14	16	14		28	40	32	33	43
	15	13	14	16	14		27	40	31	31	42
	15	13	14	16	14		26	40	31	30	42
	15	13	14	16	14		26	40	31	30	42
	15	13	14	16	14		26	39	31	30	42
	15	13	14	16	14		26	39	31	29	42
	15	13	14	16	14		26	39	31	29	41
	15	13	14	16	14		25	39	31	29	40
	15	13	14	16	14		25	39	30	28	40
	15	13	14	16	14		25	39	30	28	40
	15	13	14	16	14		25	39	30	26	40
	15	13	14	16	14		24	39	30	25	40
	15	13	14	16	14		23	39	29	25	39
	15	13	14	16	14		23	39	28	24	39
	15	13	14	15	14		23	39	28	24	39
	15	13	14	15	14		22	39	28	23	39
	15	13	14	15	14		21	38	28	22	38
	15	13	14	15	14		20	37	27	22	38
	15	13	14	15	14		19	37	27	21	38
	15	13	14	15	14		19	37	26	21	38
	15	13	14	15	14		19	37	26	21	38
	15	13	14	15	14		19	37	26	20	38
	15	13	14	15	14		19	37	26	20	38
	14	13	14	15	14		19	36	25	19	37
	14	13	14	15	14		19	36	25	19	37
	14	12	14	14	14		19	36	25	19	37
	14	12	14	14	14		19	36	25	19	37
	14	12	14	14	14		19	35	25	19	37
	14	12	14	14	14		19	35	25	19	37
	14	12	14	14	14		19	34	25	19	37
	14	12	14	14	13		18	33	25	19	37
	14	12	14	14	13		18	33	25	19	37
	14	12	14	14	13		17	33	25	19	35
	14	12	14	14	13		16	32	24	19	34
	14	12	14	14	13		16	32	24	19	33
	14	12	14	14	13		16	32	24	19	33
	14	12	14	14	13		16	32	23	19	32
	14	12	14	14	13		16	32	23	19	32
	14	12	13	14	13		16	30	23	19	32
	14	12	13	14	13		16	30	23	18	31
	14	12	13	14	13		15	30	22	18	31
	14	12	13	14	13		15	30	21	17	31
	14	12	13	13	13		15	30	21	17	30
	14	12	13	13	13		14	30	21	17	30
	14	12	13	13	13		14	30	21	17	30
	13	12	13	13	13		14	29	21	17	30
	13	11	13	13	13		14	29	20	16	30
	13	11	13	13	13		13	29	19	16	30
	13	11	13	13	13		13	29	19	16	30
	13	11	13	13	13		13	29	19	16	30
	13	11	13	13	13		13	29	19	16	29
	13	11	13	13	13		13	28	19	15	29
	13	11	13	13	13		12	28	19	15	29
	13	11	13	13	13		12	28	18	15	29
	13	11	13	13	13		12	28	18	15	28
	13	11	13	13	12		12	27	18	15	28
	13	11	13	13	12		12	26	18	14	28
	13	11	13	13	12		11	26	18	14	28
	13	11	13	13	12		11	26	18	14	28
	13	11	12	12	12		11	25	18	14	28
	13	11	12	12	12		11	25	18	14	27
	13	11	12	12	12		10	25	18	14	27
	13	11	12	12	12		10	24	18	13	27
	13	11	12	11	12		10	24	17	13	27
	13	11	12	9	12		9	24	17	13	27
	12	11	12	9	12		9	23	17	13	27
	12	11	12		11		9	22	17	12	26
	12	11	12		11		9	21	16	12	26
	12	11	11		11			20	16	12	26
	12	11	11		11			20	16	12	26
	12	11	11		11			19	16	12	25
	12	11	11		11			19	16	12	25
	12	11	11		11			18	16	12	25
	12	11	11		11			18	16	12	25
	11	11	11		11			18	15	11	24
	11	11	11		11			17	15	11	24
	11	10	11		11			17	15	11	24
	11	10	11		11			16	14	10	24
	11	10	11		11			16	14	10	23
	11	10	11		11			16	14	10	22
	11	10	10		11			16	14	10	22
	10	10	10		11			15	14	10	19
	10	10	10		11			14	14	9	19
	9	9	9		11			13	13	9	19
	9	9	9		11			13	13	9	19
	4	9			11			12	13	9	19
		9			11				12	9	18
		9			11				12		17
		9			11				12		17
		9			11				11		17
		9			11				11		17
		7			11				11		17
		5			11				11		15
					9				11		14
					9				10		13
					9				9		12
					9				6		11
					9						10
					9						10
					9						10
											10
											7
											7
											5
											3

## Sheet: Figure 4+S5 - WT
	sid-1	sid-1		Intestine	Intestine		Muscles	Muscles		Neurons	Neurons
	EV	drp-1 RNAi		EV	drp-1 RNAi		EV	drp-1 RNAi		EV	drp-1 RNAi
Average lifespan	21.314	20.8973		18.8836	20.6452		21.4069	22.4607		20.8012	23.0483
Standard deviation	3.3968	3.8314		3.51095	3.55237		5.16584	5.24982		3.85652	4.34971
N	172	185		189	186		204	178		161	207
	0.27697			2.00609e-06			0.0493824			2.71884e-07
	29	35		30	28		36	36		35	36
	29	33		29	27		35	34		31	36
	28	31		25	27		35	34		30	36
	28	29		25	27		35	34		28	36
	28	29		25	25		35	34		27	34
	28	29		25	25		34	34		27	34
	28	28		25	25		33	34		27	33
	27	28		25	25		33	34		27	33
	27	27		25	25		31	33		26	31
	26	27		25	25		30	31		26	31
	26	27		25	25		30	31		26	31
	26	27		24	25		30	31		26	29
	26	26		24	25		30	31		25	29
	25	25		24	25		30	30		25	29
	25	25		24	25		30	30		25	29
	25	25		24	25		30	30		25	29
	25	25		24	25		29	30		25	29
	25	25		24	25		29	29		25	29
	24	25		24	25		29	29		25	29
	24	25		24	25		29	29		25	29
	24	25		24	25		29	29		25	29
	24	25		23	25		29	29		25	29
	24	25		23	25		29	29		25	28
	24	25		23	24		28	29		25	28
	24	25		23	24		28	28		25	28
	24	25		23	24		28	28		24	28
	24	25		23	24		28	28		24	28
	24	25		23	24		28	28		24	27
	24	25		23	24		28	28		24	27
	24	25		23	24		28	28		24	27
	24	25		23	24		27	28		24	27
	24	24		23	24		27	27		24	27
	24	24		23	24		27	27		24	27
	24	24		22	23		27	27		23	26
	24	24		22	23		27	27		23	26
	24	24		22	23		26	27		23	26
	23	24		22	23		26	27		23	26
	23	24		22	23		26	27		23	26
	23	24		22	23		26	27		23	26
	23	24		22	23		25	27		23	26
	23	23		21	23		25	27		23	26
	23	23		21	23		25	26		23	26
	23	23		21	23		25	26		23	25
	23	23		21	23		25	25		23	25
	23	23		21	23		25	25		23	25
	23	23		21	23		25	25		23	25
	23	23		21	23		25	25		23	25
	23	23		21	23		25	25		23	25
	23	23		21	23		25	25		23	25
	23	23		21	23		25	25		23	25
	23	23		21	23		24	25		23	25
	23	23		21	23		24	25		23	25
	23	23		21	23		24	25		22	25
	23	23		21	23		24	25		22	25
	23	23		21	23		24	25		22	25
	23	23		21	23		24	25		22	25
	23	23		21	23		24	24		22	25
	23	23		21	23		24	24		22	25
	23	23		21	23		24	24		22	25
	23	23		21	23		24	24		22	25
	23	22		21	23		24	24		22	25
	22	22		21	22		24	24		22	25
	22	22		21	22		24	24		22	25
	22	22		21	22		24	24		22	25
	22	22		21	22		23	24		22	25
	22	22		21	22		23	24		22	25
	22	22		20	22		23	24		22	24
	22	22		20	22		23	24		22	24
	22	22		20	22		23	24		22	24
	22	22		20	22		23	24		22	24
	22	22		20	22		23	24		21	24
	22	22		20	22		23	24		21	24
	22	22		20	22		23	24		21	24
	22	22		20	22		23	24		21	24
	22	22		20	22		23	23		21	24
	22	22		20	22		23	23		21	24
	22	22		20	22		23	23		21	24
	22	22		20	22		23	23		21	24
	22	22		20	22		23	23		21	24
	22	22		20	22		22	23		21	24
	22	22		20	22		22	23		21	24
	22	22		20	22		22	22		21	24
	22	22		20	22		22	22		21	24
	22	22		19	22		22	22		21	24
	22	22		19	22		22	22		21	24
	22	22		19	22		22	22		21	24
	21	21		19	22		22	22		21	24
	21	21		19	22		22	22		21	24
	21	21		19	22		22	22		21	24
	21	21		19	21		21	22		21	24
	21	21		19	21		21	22		21	24
	21	21		19	21		21	22		21	24
	21	21		19	21		21	22		20	23
	21	21		19	21		21	22		20	23
	21	21		19	21		21	22		20	23
	21	21		18	21		21	22		20	23
	21	21		18	21		21	22		20	23
	21	21		18	21		21	22		20	23
	21	21		18	21		21	22		20	23
	21	21		18	21		21	22		20	23
	21	21		18	21		21	22		20	23
	21	20		18	21		21	22		20	23
	21	20		18	21		21	22		20	23
	21	20		18	21		21	22		20	23
	21	20		18	21		20	22		20	23
	21	20		18	21		20	22		20	23
	21	20		18	20		20	21		20	23
	21	20		18	20		20	21		20	23
	21	20		18	20		20	21		19	23
	21	20		18	20		20	21		19	23
	21	20		18	20		20	21		19	23
	21	20		18	20		20	21		19	23
	21	20		18	20		20	21		19	22
	21	20		18	20		20	21		19	22
	21	20		18	20		20	21		19	22
	21	20		18	20		20	21		19	22
	21	20		18	20		20	21		19	22
	20	20		18	20		20	20		18	22
	20	20		18	20		20	20		18	22
	20	20		18	20		20	20		18	22
	20	20		18	20		20	20		18	22
	20	20		18	20		19	20		18	22
	20	19		18	20		19	20		18	22
	20	19		18	20		19	20		18	22
	20	19		18	20		19	20		18	22
	20	19		17	20		19	20		18	22
	20	19		17	20		19	19		18	22
	20	19		17	20		19	19		18	22
	20	19		16	20		19	19		18	22
	20	19		16	20		19	19		18	22
	20	18		16	20		18	18		18	22
	20	18		16	19		18	18		18	22
	20	18		16	19		18	18		18	22
	20	18		16	19		18	18		17	22
	19	18		16	19		18	18		17	22
	19	18		16	19		18	18		17	22
	19	18		16	19		18	18		17	22
	19	18		16	19		18	18		17	22
	19	18		16	19		18	18		17	22
	19	18		16	19		18	18		16	22
	19	18		16	18		18	18		16	21
	19	18		16	18		18	18		16	21
	19	18		16	18		18	18		16	21
	19	18		16	18		18	18		16	21
	19	18		16	18		18	17		16	21
	19	18		16	18		18	17		16	21
	19	18		16	18		18	17		16	21
	18	18		16	18		18	17		16	21
	18	18		16	18		18	17		16	21
	18	18		16	18		18	17		16	21
	18	18		16	18		18	17		15	21
	18	18		15	18		18	17		15	21
	18	18		15	18		18	17		15	21
	18	17		15	18		18	17		15	21
	18	17		15	17		18	17		15	20
	18	17		15	17		18	16		15	20
	17	17		15	17		18	16		14	20
	17	17		15	17		18	16		13	20
	17	16		15	17		18	16		11	20
	17	16		15	17		18	15		10	20
	16	16		15	17		18	15		6	20
	16	16		15	17		17	15			20
	16	16		15	17		17	15			20
	16	16		15	17		17	15			20
	16	16		15	17		17	15			20
	15	16		15	16		17	15			20
	14	16		15	16		17	15			20
	14	16		15	16		16	15			20
	12	15		15	16		16	15			20
	11	15		15	16		16	15			20
	11	15		15	16		16	14			20
	3	15		15	16		16	14			20
		15		15	15		16	13			20
		15		15	15		16	13			20
		15		15	15		16	13			20
		15		14	15		16	13			20
		15		14	15		16	12			20
		15		14	15		16	11			19
		15		14	15		16				19
		15		14	15		16				18
		14		13	15		16				18
		14		13	10		16				18
		13		13	10		15				18
		13		13	8		15				18
		12		13	8		15				18
				12	6		15				18
				12			15				18
				12			15				18
				11			15				18
							15				18
							15				18
							14				17
							14				17
							14				17
							14				16
							14				16
							14				16
							14				15
							14				15
							13				15
							13				15
							13				15
							13				15
							11				14
											13
											13
											8

## Sheet: Figure 4+S5 - daf-2
	daf-2	daf-2		daf-2;sid-1	daf-2;sid-1		daf-2;Intestine	daf-2;Intestine		daf-2;Muscles	daf-2;Muscles		daf-2;Neurons	daf-2;Neurons
	EV	drp-1 RNAi		EV	drp-1 RNAi		EV	drp-1 RNAi		EV	drp-1 RNAi		EV	drp-1 RNAi
Average lifespan	39.6565	46.8421		46.0846	46.979		45.44	45.8346		43.8095	42.971		45.6065	42.2933
Standard deviation	12.9114	16.3554		16.7652	15.9102		16.5056	17.8674		15.335	16.3858		17.7528	19.6355
N	131	133		130	143		150	133		126	138		155	150
	9.57398e-05			0.65233			0.847762			0.667935			0.123617
	62	74		84	79		77	80		80	72		81	81
	62	74		79	77		75	77		77	72		81	78
	62	73		77	75		75	77		75	72		74	78
	59	72		75	75		75	77		70	70		74	76
	59	70		75	75		74	77		70	70		74	76
	59	70		75	75		74	75		70	70		74	74
	59	69		73	75		72	75		70	70		74	71
	59	69		72	72		71	75		70	70		74	71
	57	69		70	72		70	75		70	70		74	71
	55	69		70	72		70	75		70	70		71	71
	55	69		70	72		69	75		70	70		69	71
	55	69		70	72		69	72		64	70		69	69
	55	68		70	70		69	72		64	70		69	69
	55	68		70	70		69	70		64	64		69	69
	55	68		68	70		69	70		62	64		69	69
	55	67		64	70		67	70		62	64		69	69
	55	67		64	70		67	70		62	64		69	69
	55	67		64	70		64	70		62	64		69	69
	55	67		64	70		64	70		62	64		69	69
	55	67		64	70		64	70		62	64		69	69
	54	67		64	64		64	70		62	62		69	69
	54	67		62	64		64	64		62	62		69	69
	54	67		62	64		62	64		62	57		69	69
	52	62		62	64		62	64		60	57		69	69
	52	62		62	64		62	64		60	57		68	69
	50	62		62	64		62	64		57	57		66	63
	50	62		62	62		62	64		57	57		66	63
	50	61		62	62		62	62		57	57		63	63
	50	61		62	62		62	62		55	57		63	63
	50	61		62	62		62	62		55	57		63	63
	50	61		62	62		62	62		55	57		63	63
	50	61		60	62		61	62		55	57		63	61
	50	61		60	62		61	62		55	57		63	61
	50	61		57	62		59	62		55	57		63	61
	50	60		57	57		59	62		55	55		63	61
	48	60		57	57		58	57		55	55		63	61
	48	60		57	57		58	57		53	55		63	61
	48	60		57	57		58	57		53	55		61	61
	48	59		55	57		57	57		50	55		61	61
	48	59		55	57		57	57		50	55		60	61
	48	59		55	57		57	57		50	55		58	61
	48	55		55	57		57	57		50	55		58	56
	48	55		55	57		57	55		50	55		58	56
	48	55		55	57		57	55		50	55		58	56
	47	54		55	57		57	55		50	55		56	56
	47	54		55	55		57	55		50	55		56	56
	47	54		55	55		56	55		50	55		56	56
	47	54		55	55		56	55		50	55		56	56
	45	54		55	55		56	55		48	55		56	54
	45	54		53	55		55	55		48	55		56	54
	45	53		53	55		55	55		48	55		56	54
	44	53		53	55		55	55		46	55		56	54
	44	52		53	55		55	55		46	55		56	54
	44	52		53	55		55	55		46	50		54	54
	44	52		50	55		55	50		44	50		54	54
	44	52		50	55		54	50		44	50		54	54
	44	52		50	55		54	50		44	50		54	54
	44	52		50	55		54	50		44	50		54	54
	44	52		50	55		54	50		42	50		54	54
	44	52		50	50		54	50		42	50		54	54
	44	52		50	50		54	48		42	48		54	49
	42	52		48	50		52	48		42	44		54	49
	42	52		48	50		52	48		42	44		54	49
	42	52		48	50		52	44		42	44		54	49
	42	52		46	48		52	44		42	44		54	49
	41	52		46	48		52	44		42	44		54	47
	41	52		44	48		51	44		42	44		53	47
	41	52		44	48		50	42		42	42		51	47
	41	51		44	48		50	42		42	42		51	47
	41	51		44	48		49	40		40	42		49	43
	40	47		44	44		49	40		40	42		49	43
	40	47		44	44		49	40		40	40		49	43
	40	47		44	44		49	40		40	40		49	43
	40	47		44	44		49	40		40	40		48	43
	40	46		44	44		47	40		40	40		48	41
	40	46		42	44		47	40		40	40		48	41
	40	45		42	44		44	40		40	40		48	39
	40	45		42	44		44	40		40	40		48	39
	40	45		42	44		44	40		40	40		48	39
	40	45		40	44		42	40		38	35		47	39
	40	41		40	44		42	40		38	35		43	39
	39	41		40	42		42	35		38	35		43	32
	35	41		40	42		42	35		38	35		43	32
	35	41		40	42		42	35		38	33		43	32
	35	41		40	40		42	35		35	33		43	32
	35	39		40	40		41	35		35	33		42	32
	35	39		38	40		41	35		35	33		42	32
	35	39		35	40		41	33		33	33		41	32
	35	37		35	40		40	33		33	33		41	29
	35	37		35	40		40	33		33	33		39	29
	33	37		33	40		40	33		33	33		39	29
	33	37		33	40		40	33		33	33		39	29
	33	37		33	40		38	33		33	30		39	29
	33	37		33	40		37	33		33	30		39	29
	30	37		33	40		37	33		33	30		39	27
	30	37		33	40		37	33		33	30		39	27
	28	37		33	40		36	33		30	30		39	27
	28	37		33	35		35	33		30	30		39	27
	28	37		33	35		35	33		30	30		38	27
	28	32		31	35		34	33		30	28		38	27
	26	32		31	35		34	33		30	28		38	25
	26	32		30	35		34	33		30	28		38	25
	26	32		28	35		34	33		28	28		34	25
	26	32		28	33		34	30		28	26		34	25
	26	30		28	33		34	28		28	26		33	25
	26	30		28	33		34	28		26	26		33	25
	26	30		28	33		33	28		26	26		32	25
	26	30		28	33		33	28		26	26		32	25
	26	30		28	33		33	28		26	26		32	25
	26	27		26	33		33	28		26	26		32	25
	23	27		26	33		33	28		26	26		32	25
	23	27		26	33		33	26		26	26		32	25
	21	25		26	33		33	26		26	26		31	25
	21	25		26	33		33	26		23	26		29	25
	21	25		26	33		32	26		23	26		29	25
	21	25		26	30		32	26		21	26		29	25
	21	23		26	30		32	23		21	26		29	25
	21	23		24	30		30	23		21	26		28	25
	19	23		24	30		30	23		21	26		27	22
	19	23		24	30		30	21		21	23		27	22
	19	23		23	28		30	21		19	23		27	22
	19	23		21	28		28	21		19	23		26	22
	19	23		21	28		28	21		19	21		26	20
	19	23		19	26		28	21		19	21		26	20
	19	23		19	26		27	21		15	21		26	20
	19	20		19	26		27	21		15	21		25	20
	19	20		17	26		27	19			21		25	20
	13	18		13	26		27	19			21		25	20
	13	18		13	26		26	19			21		25	20
	13	16		11	26		26	19			21		25	20
	13	16			26		26	19			21		25	18
		16			26		25	13			21		25	18
		11			26		25	13			19		25	18
					26		25				19		25	18
					26		23				19		24	18
					23		23				19		24	18
					23		23				19		24	18
					21		21				14		24	18
					21		21						22	18
					21		21						22	18
					21		21						22	18
					21		20						22	18
					19		19						20	18
							17						20	18
							17						20	18
							17						20	18
							17						19	18
							17						19	18
							13						18	13
							9						18	12
													18
													18
													18
													17
													12

## Sheet: Figure 5
	daf-2	daf-2;fis-1	daf-2;fis-2	daf-2;mff-1	daf-2;mff-2	daf-2;fis-1;fis-2	daf-2;mff-1;mff-2	daf-2;eat-3	daf-2;fzo-1
Average lifespan	49.7595	59.0957	45.098	48.9537	48.8971	55.2667	54.8105	68.443	49.7385
Standard deviation	9.53027	11.5978	9.6969	10.4034	9.70634	11.423	10.3557	23.4378	16.6492
N	79	115	102	108	68	105	95	228	65
t-test vs. daf-2		5.13862e-09	0.00144525	0.58349	0.588912	0.000473599	0.00100817	3.5686e-20	0.992807
	65	79	64	68	64	76	75	118	82
	65	78	64	68	64	75	75	115	82
	64	76	61	68	61	72	74	115	81
	62	75	61	65	60	72	74	113	76
	62	75	61	65	60	71	68	113	76
	61	75	58	65	60	71	68	113	74
	61	75	58	65	60	69	68	113	74
	61	72	58	64	57	69	68	111	74
	58	71	57	64	57	69	68	111	73
	58	69	57	62	57	69	68	109	69
	58	69	55	62	57	68	67	108	69
	58	69	55	58	57	68	67	107	69
	58	69	55	58	57	68	64	107	67
	58	69	55	58	57	68	64	105	65
	58	69	55	58	57	65	64	105	61
	58	69	54	58	57	65	63	104	61
	57	69	54	58	56	65	63	103	61
	57	69	54	57	56	65	63	102	60
	57	69	54	57	56	65	63	98	59
	57	69	54	57	56	65	61	98	59
	57	69	54	57	56	64	61	98	57
	57	69	54	57	54	64	61	98	57
	57	68	51	57	54	64	61	97	57
	57	68	51	57	54	64	61	96	57
	55	68	51	57	54	64	61	95	57
	55	68	51	55	54	64	61	95	52
	55	68	50	55	54	64	61	93	51
	55	68	50	55	54	64	61	93	51
	55	68	50	55	54	64	61	93	50
	54	65	50	55	53	64	60	93	50
	54	65	50	55	53	62	60	91	50
	54	65	50	55	53	62	60	91	50
	54	65	50	55	53	62	60	91	46
	54	65	50	55	53	62	60	91	46
	54	65	50	54	53	62	60	91	46
	54	65	48	54	53	62	57	91	46
	54	65	48	54	50	61	57	91	45
	54	65	48	54	50	61	57	91	44
	54	65	48	54	49	61	57	90	44
	51	65	48	54	49	61	57	90	44
	51	64	48	54	49	61	57	89	44
	51	64	48	54	47	61	57	89	44
	51	64	48	54	47	58	56	89	42
	50	64	48	54	47	58	56	88	41
	50	64	48	54	47	58	56	88	41
	50	64	48	54	47	58	56	88	41
	50	64	47	54	46	58	56	87	39
	48	64	47	51	46	58	56	87	39
	48	64	47	51	43	58	56	87	39
	47	64	47	51	42	57	54	86	38
	47	62	47	51	42	57	54	86	37
	47	62	47	51	42	57	54	86	37
	47	62	47	51	42	57	54	86	36
	47	62	44	50	42	57	54	86	35
	47	62	44	50	42	57	54	86	35
	47	62	44	50	42	57	54	86	34
	47	62	44	50	42	57	54	83	34
	44	62	44	48	40	55	54	83	32
	44	62	44	48	39	55	53	83	28
	44	62	44	48	36	55	53	83	28
	43	61	44	48	35	55	53	82	27
	43	61	44	48	32	55	53	82	22
	43	61	44	48	32	55	53	82	17
	43	61	44	48	27	55	53	82	16
	43	61	44	48	27	54	53	82	15
	40	61	44	47	27	54	53	82
	40	61	44	47	26	54	53	82
	40	61	44	47	26	54	53	82
	40	61	43	47		54	53	82
	37	61	43	47		54	53	82
	37	61	43	47		54	53	82
	33	58	41	47		54	53	82
	33	58	41	47		54	50	82
	33	58	41	47		54	50	82
	32	58	41	47		54	50	82
	32	57	41	47		51	50	82
	28	57	40	47		51	49	82
	27	57	40	44		51	49	82
	20	57	40	44		48	46	82
		57	40	44		48	46	82
		57	40	44		47	46	79
		57	40	44		47	42	79
		57	40	44		44	42	79
		55	37	43		44	42	79
		55	37	43		44	40	79
		55	37	43		44	40	79
		55	37	43		43	39	79
		55	36	43		43	39	79
		55	36	41		43	35	79
		54	36	40		43	35	78
		54	36	40		43	32	78
		54	33	37		43	32	78
		51	28	37		43	27	78
		51	27	37		41	27	78
		50	27	37		36	26	78
		50	27	33		36		78
		50	27	33		36		76
		48	24	33		33		74
		48	23	33		33		74
		47	19	32		33		74
		44	18	28		33		74
		44	18	28		32		74
		43		28		28		74
		43		28		24		74
		40		27		24		74
		40		24				74
		37		23				73
		36		18				73
		33						73
		32						72
		32						72
		28						71
		27						71
		24						71
		23						69
								68
								68
								68
								68
								68
								67
								67
								67
								67
								67
								66
								65
								65
								64
								64
								64
								64
								64
								64
								61
								61
								61
								61
								61
								61
								61
								60
								60
								60
								60
								60
								60
								60
								60
								60
								60
								60
								60
								59
								59
								59
								59
								58
								58
								58
								58
								58
								57
								57
								57
								57
								57
								54
								54
								54
								54
								54
								54
								53
								52
								52
								52
								52
								52
								51
								51
								51
								51
								50
								50
								50
								50
								50
								50
								50
								47
								46
								46
								45
								43
								43
								43
								43
								42
								41
								41
								41
								41
								36
								34
								30
								30
								30
								30
								28
								27
								27
								27
								27
								24
								24
								24
								22
								22
								22
								21
								20
								20
								17
								16
								16
								16
								12

## Sheet: Figure 6
Sequence name	EV	T12E12.4	F26E4.12	F32B4.6	C34B2.7	C34B2.8	F33H1.2	C47D12.3	ZK131.6	K02F3.2	F23H11.9	T10F2.2	F25B5.6	C16A3.10	C05D10.3	Y69F12A.b	Y69F12A.c	ZK652.9	E04A4.5	C33A12.1	R11A8.6	R10H10.6	C30H6.7	W06H3.1	F46E10.1	C03G6.14	D2023.6	ZK455.7
Common name	EV	drp-1	gpx-1	abhd-11.1	sdha-2	ndua-13	gpd-4	sfxn-1.4	his-12	K02F3.2	crls-1	T10F2.2	F25B5.6	oatr-1	wht-1	alh-12	alh-12, isoform B	coq-5	timm-17B.1	ndua-5	iars-1	rfk-1	dlat-2	immt-2	acs-1	cyp-35A1	D2023.6	pgp-3
Average lifespan	33.2404	47.5124	32.85	27.604	40.5205	41.5395	32.5506	31	37.3385	37.2626	32.6731	39.3855	35.1071	35.25	34.14	37.2583	40.7788	31.2869	40.339	38.3	34.6931	31.1583	33.7788	31.8947	31.3412	39.9746	30.9912	38.3492
Standard deviation	14.226	18.7923	14.1315	11.2588	14.9825	13.7951	13.7618	12.0628	15.333	16.9408	12.8595	13.4906	16.1946	12.8561	14.3295	15.3078	16.6442	12.3057	15.3072	14.6532	11.5886	14.321	14.7292	13.6935	12.7191	16.0371	14.4525	16.1088
N	104	121	80	101	73	76	89	91	65	99	104	83	84	100	100	120	104	122	118	120	101	120	104	114	85	118	114	126
ttest vs. EV		6.25847e-10	0.853274	0.00188743	0.00142958	0.000122898	0.732906	0.235543	0.0846953	0.069199	0.763196	0.00289024	0.408174	0.290713	0.653304	0.0430542	0.000550765	0.275135	0.000422964	0.00946336	0.423144	0.277338	0.788845	0.478403	0.334291	0.00106998	0.24851	0.0113461
	62	96	60	55	72	72	60	60	63	73	61	69	67	60	62	69	74	53	74	69	62	60	62	60	60	74	60	67
	62	91	55	55	67	67	60	53	62	72	60	63	67	56	60	67	73	53	72	65	62	60	60	55	60	72	60	63
	60	88	55	53	67	63	60	53	62	70	56	63	65	56	60	67	72	53	70	63	60	60	60	55	56	72	60	63
	60	88	53	53	60	62	60	53	60	68	55	63	63	55	60	65	69	53	67	63	53	60	55	55	56	67	56	62
	60	86	53	53	60	60	55	53	60	65	53	60	62	55	60	63	69	53	67	62	53	55	53	55	55	67	55	62
	60	86	53	53	55	60	53	53	57	63	53	56	62	55	60	60	68	53	67	60	53	55	53	53	53	65	55	62
	56	86	53	47	55	58	53	53	55	63	53	55	58	53	58	60	67	51	62	60	53	55	53	53	53	62	55	60
	53	86	53	45	55	57	53	53	54	63	53	55	56	53	55	60	65	49	62	60	53	55	53	53	53	60	53	60
	53	83	53	45	55	55	53	49	53	62	53	55	55	53	53	60	63	49	62	57	53	55	53	53	53	60	53	60
	53	82	53	45	55	55	53	47	53	60	53	55	55	53	53	60	62	49	62	57	53	53	53	53	53	60	53	60
	53	79	53	45	55	55	53	45	53	60	53	55	55	53	53	60	62	47	62	57	53	53	53	53	53	60	53	60
	53	79	53	40	55	55	49	45	53	60	49	55	55	53	53	56	60	47	60	57	53	53	53	53	53	60	53	60
	53	77	53	40	55	53	47	45	51	60	49	55	53	53	53	55	60	47	60	57	53	53	53	51	45	60	53	60
	49	76	49	40	55	53	45	45	51	58	47	55	53	53	53	55	60	47	60	56	49	53	53	49	45	56	51	58
	49	75	49	40	53	53	45	45	51	56	47	54	53	53	53	55	60	47	60	56	47	53	53	49	45	56	51	58
	47	73	49	40	53	53	45	45	51	55	47	53	53	51	51	55	56	47	60	56	47	51	53	49	45	56	49	58
	47	72	49	40	53	53	45	42	51	55	45	53	51	51	49	55	55	45	60	53	47	51	51	47	42	56	49	56
	47	70	47	40	53	53	45	42	49	55	45	53	47	49	49	55	55	45	55	53	47	49	51	47	40	56	49	56
	47	69	45	38	53	53	45	42	47	53	45	53	47	47	49	53	55	45	55	53	45	47	49	47	40	56	49	56
	47	68	45	38	53	53	45	42	47	53	45	49	47	47	49	53	55	45	55	53	45	47	49	47	38	56	47	56
	47	68	45	38	53	53	45	40	47	53	45	49	47	47	47	53	53	45	55	53	45	47	49	45	38	55	47	56
	47	67	45	38	53	53	42	40	47	53	45	49	47	47	47	53	53	45	55	53	45	47	49	45	35	55	47	55
	45	66	45	37	53	51	42	40	47	53	45	49	47	47	47	53	53	42	55	53	45	47	47	45	35	55	47	55
	45	62	45	35	51	49	42	38	45	53	45	47	47	47	47	53	53	42	55	53	45	47	47	45	35	55	47	55
	45	62	40	34	51	49	40	38	45	53	45	47	45	45	45	53	53	42	53	53	45	47	47	45	34	55	45	55
	45	60	40	34	49	49	40	38	45	51	45	47	45	45	45	53	53	42	53	53	45	45	45	45	34	55	45	55
	45	60	40	34	49	49	40	38	45	51	42	47	45	45	45	53	53	42	53	53	40	45	45	45	34	55	45	55
	45	60	40	34	49	49	40	38	42	49	42	45	45	45	45	51	53	42	53	49	40	45	45	45	33	55	45	55
	45	58	40	34	49	49	40	38	42	49	42	45	45	45	45	51	53	42	53	49	40	45	45	45	33	55	45	53
	42	58	38	34	47	47	40	37	40	45	40	45	45	45	45	49	53	42	53	49	40	45	45	42	33	53	42	53
	42	58	38	33	47	47	40	35	40	45	40	45	42	45	45	49	53	40	53	49	40	45	45	42	33	53	42	53
	42	55	37	33	45	47	38	35	40	45	40	45	42	42	45	49	53	40	53	49	38	45	45	42	33	53	40	53
	40	55	37	33	45	45	38	35	40	45	40	45	42	42	42	49	53	40	49	49	38	42	45	40	33	53	40	53
	40	55	35	31	45	45	38	35	40	45	40	45	40	42	42	47	53	40	49	49	38	40	45	40	33	49	40	53
	40	55	35	31	42	45	38	35	38	42	40	45	40	42	42	47	53	40	49	49	38	38	45	40	33	49	40	53
	40	55	35	31	42	45	38	35	38	42	38	42	38	42	42	47	51	40	49	49	38	38	42	40	33	49	40	53
	40	53	34	30	42	45	38	35	35	42	38	42	38	40	40	47	51	40	47	49	38	38	40	40	31	49	38	53
	40	53	34	30	40	45	38	34	35	42	38	42	38	40	40	45	49	40	47	49	38	38	40	40	31	49	38	53
	38	53	34	30	40	45	35	34	35	42	38	40	38	40	38	45	49	38	47	49	38	38	40	40	31	49	38	53
	38	53	34	30	40	42	35	33	33	40	35	40	38	40	38	45	49	38	47	47	37	38	40	40	31	49	38	49
	38	53	31	28	40	42	34	31	33	40	35	40	38	40	38	45	49	38	45	47	37	38	40	38	31	47	38	49
	38	53	31	26	40	42	34	31	33	40	35	38	38	40	38	45	47	38	45	47	35	37	40	38	31	47	38	49
	38	53	30	26	40	40	34	31	33	40	35	38	37	40	38	45	47	38	45	47	35	37	40	38	30	45	38	49
	35	53	28	26	38	40	34	30	30	40	35	38	35	38	37	42	47	38	45	47	35	35	38	38	30	45	37	49
	35	51	28	26	38	40	34	30	30	38	35	38	34	38	35	42	47	38	45	47	35	35	38	38	28	45	37	47
	35	51	28	26	37	40	33	28	28	38	35	38	33	38	35	42	45	38	45	47	35	35	38	38	28	45	34	47
	35	49	28	24	37	40	33	28	28	38	35	38	33	38	35	42	45	38	45	45	35	35	38	37	28	45	34	47
	35	49	28	24	37	40	31	28	26	38	35	37	33	37	35	42	45	38	45	45	35	34	37	35	28	45	34	47
	35	49	26	24	34	38	30	28	26	38	34	37	30	35	34	42	45	38	42	45	35	34	37	35	28	45	33	45
	35	47	26	24	34	38	30	28	26	38	34	37	30	35	34	42	45	37	42	42	34	34	37	35	28	45	33	45
	35	47	24	24	33	38	30	28	24	38	33	37	28	35	34	42	45	37	42	42	34	33	37	35	28	45	33	45
	34	47	24	24	33	38	28	28	24	38	33	35	28	35	33	40	45	35	42	42	34	33	35	34	28	42	31	45
	34	45	24	24	33	35	28	28	24	38	33	35	26	35	33	40	40	35	42	42	34	33	35	34	28	42	28	42
	33	45	24	24	31	34	28	28	18	38	31	35	26	34	31	40	40	35	42	40	34	33	35	34	28	42	28	42
	33	45	24	24	30	34	24	28	18	35	31	35	24	34	31	40	40	35	42	40	34	31	34	34	28	42	28	42
	33	45	24	24	28	33	24	26	14	34	31	34	24	34	30	38	40	34	42	40	33	30	34	34	26	42	26	42
	33	45	24	24	28	31	24	26	14	34	31	34	24	33	30	38	40	34	40	40	33	30	34	33	26	40	26	42
	31	45	24	24	28	30	24	24	14	34	30	34	24	33	28	38	38	34	40	40	33	28	33	33	26	40	26	42
	31	45	24	24	26	28	24	24	14	33	28	33	24	33	28	38	38	34	40	40	31	26	33	33	26	40	24	40
	31	42	24	24	24	28	24	24	14	33	28	33	24	31	26	38	37	31	40	40	31	26	28	31	24	40	24	40
	28	42	18	24	24	26	24	24	14	33	28	33	24	31	26	38	37	31	40	40	30	26	28	31	24	40	24	40
	28	42	18	24	24	26	24	24	14	33	28	30	24	30	26	38	37	31	40	40	30	26	28	30	24	40	24	40
	28	42	18	24	24	24	24	24	12	31	28	30	24	28	24	38	35	30	40	40	30	26	28	28	24	40	24	40
	26	42	18	24	18	24	24	24	7	30	28	28	24	28	24	38	35	30	40	38	30	26	28	26	24	40	24	40
	24	42	18	24	18	24	24	24	7	30	28	28	24	28	24	38	35	30	40	38	28	24	28	26	24	40	24	40
	24	42	18	24	18	24	24	24		28	28	28	24	28	24	35	35	30	40	35	28	24	26	26	24	40	24	40
	24	42	18	24	14	24	24	24		28	26	26	18	26	24	35	34	28	38	35	28	24	26	26	24	40	24	38
	24	40	14	24	14	24	24	24		26	26	26	18	26	24	35	34	28	38	35	28	24	26	26	24	40	24	38
	24	40	14	24	14	24	24	24		24	24	24	14	26	24	34	34	28	38	35	28	24	26	26	24	40	24	38
	24	40	14	24	14	24	18	24		24	24	24	14	26	24	34	34	28	38	34	28	24	24	24	24	38	24	38
	24	40	14	18	14	18	18	24		24	24	24	14	24	24	34	33	28	38	34	28	24	24	24	18	38	24	38
	24	40	14	18	12	18	18	18		24	24	24	14	24	24	34	33	26	38	34	28	24	24	24	18	38	24	35
	24	40	14	18	10	14	18	18		24	24	24	14	24	24	34	31	24	38	34	26	24	24	24	14	38	24	35
	24	40	14	18		14	18	18		24	24	24	14	24	24	33	31	24	37	34	26	24	24	24	14	38	24	35
	24	40	14	18		14	18	18		24	24	24	14	24	24	33	30	24	37	34	26	24	24	24	14	37	24	35
	24	40	14	18		14	14	18		24	24	24	12	24	24	33	28	24	37	33	26	24	24	24	14	37	24	34
	24	40	14	18			14	18		24	24	18	12	24	24	31	28	24	35	33	26	24	24	24	14	37	24	33
	24	38	14	18			14	18		24	24	14	12	24	24	31	28	24	35	33	26	24	24	24	14	37	24	33
	24	38	10	18			14	14		24	24	14	12	24	24	31	26	24	35	33	24	24	18	24	14	35	24	33
	24	38	10	18			14	14		18	24	14	12	24	24	30	26	24	35	30	24	24	18	24	12	35	24	33
	24	38		18			14	14		18	24	12	10	24	18	28	26	24	34	30	24	24	18	24	12	33	24	31
	24	38		18			13	14		18	24	12	10	24	18	28	24	24	33	30	24	24	18	24	12	33	24	31
	18	38		18			13	14		18	24	10	10	24	18	28	24	24	33	30	24	24	18	24	12	33	24	30
	18	37		18			13	14		18	24		10	24	18	28	24	24	33	30	24	24	18	24	10	33	18	30
	18	37		18			12	14		18	18			24	18	28	24	24	33	28	24	24	14	18	10	33	18	28
	18	37		14			12	14		18	18			24	18	28	24	24	33	28	24	24	14	18		33	18	28
	14	37		14			10	14		14	18			24	18	28	24	24	33	28	24	24	14	18		30	18	28
	14	37		14			10	14		14	18			18	14	28	18	24	30	28	24	24	14	18		30	18	28
	14	35		14			10	14		14	18			18	14	26	18	24	28	28	24	18	14	18		28	18	28
	14	35		14				14		14	18			18	14	26	18	24	28	28	24	18	14	18		28	18	26
	14	35		14				10		14	14			14	14	26	18	24	28	28	24	18	14	18		28	18	26
	14	35		14						14	14			14	14	24	18	24	28	28	18	18	14	18		26	14	26
	14	34		14						12	14			14	14	24	18	24	28	26	18	18	14	14		26	14	26
	14	34		14						12	14			14	14	24	18	24	26	26	18	18	14	14		26	14	26
	14	34		14						10	14			14	14	24	14	24	26	24	18	18	14	14		24	14	24
	14	33		14						10	14			14	14	24	14	24	26	24	18	18	14	14		24	14	24
	14	33		14						10	14			14	14	24	14	24	26	24	14	18	14	14		24	14	24
	14	33		14						10	14			14	14	24	14	24	24	24	14	14	14	14		24	14	24
	12	31		14						5	12			14	12	18	14	18	24	24	14	14	14	14		24	14	24
	12	31		12							12			12	10	18	14	18	24	24	14	14	14	14		24	14	24
	12	30		7							12					18	14	18	24	24	12	14	12	14		24	14	24
	10	30									12					18	12	18	24	24		14	10	14		18	14	24
	10	28									12					18	12	18	24	24		14	7	14		18	14	18
	10	28									12					18	10	14	24	18		14	7	14		18	14	18
		28														14		14	18	18		14		14		14	12	18
		28														14		14	18	18		14		14		14	12	18
		28														14		14	18	18		14		14		14	12	18
		28														14		14	18	18		14		14		12	12	18
		26														14		14	14	18		14		14		12	12	18
		26														14		14	14	14		14		12		12	12	14
		24														14		14	14	14		14		12		12	10	14
		24														14		14	14	14		14		12		10	10	14
		24														14		14	14	14		14		10		10	10	14
		24														14		14	14	14		12		10		10	10	14
		24														14		14	10	14		12				10		14
		24														14		10	10	12		12				10		14
		24														14		10	10	10		12				10		14
		18														14		10	7	10		10				7		14
		14														7		10		10		10						14
		14														7		10		10		10						12
		10																7										12
																		7										12
																												12
																												12
																												10
																												10

## Sheet: Figure 8
	daf-2 + EV	daf-2 + pink-1 RNAi	daf-2;drp-1 + EV	daf-2;drp-1 + pink-1 RNAi
Average lifespan	34.3968	33.0476	45.6484	39.7174
Standard deviation	17.5093	17.6532	22.7295	17.5482
N	126	84	91	46
	63	84	92	75
	63	80	84	74
	63	77	82	68
	63	76	81	64
	63	73	81	64
	63	70	78	63
	63	68	78	62
	63	63	78	62
	63	54	78	61
	63	53	77	59
	62	52	75	56
	62	52	75	52
	62	50	74	52
	62	48	71	50
	61	46	71	46
	61	45	71	46
	61	44	71	44
	58	43	70	44
	58	43	70	42
	58	42	67	41
	58	42	67	40
	57	42	67	40
	56	41	67	39
	56	40	64	37
	56	40	64	37
	53	40	64	37
	53	40	63	35
	52	37	63	35
	52	36	62	31
	52	36	62	31
	52	35	62	29
	51	35	59	29
	51	35	59	27
	50	35	59	27
	49	35	55	27
	48	33	55	27
	48	33	53	26
	48	33	52	26
	47	33	52	19
	43	28	52	19
	43	28	52	15
	42	28	52	15
	41	28	49	14
	41	28	48	14
	41	27	45	13
	41	27	43	13
	41	27	42
	40	27	41
	40	27	40
	39	27	39
	39	27	37
	39	26	37
	35	26	37
	35	26	35
	35	26	35
	35	26	35
	35	21	33
	34	21	33
	34	20	33
	33	20	33
	33	19	32
	33	19	29
	30	19	27
	29	19	27
	28	19	27
	28	19	27
	28	19	26
	28	19	26
	28	19	26
	28	15	26
	28	15	26
	27	15	26
	27	15	26
	27	14	19
	27	14	19
	27	14	19
	26	14	19
	26	14	19
	26	14	19
	21	14	18
	21	14	15
	20	14	15
	20	7	14
	20	7	14
	20		14
	20		13
	20		13
	19		13
	19		12
	19		12
	19		12
	19
	19
	19
	19
	19
	19
	19
	19
	19
	19
	16
	16
	15
	15
	15
	15
	15
	15
	15
	15
	14
	14
	14
	14
	14
	14
	14
	14
	14
	14
	14
	14
	8
	7
	7

## Sheet: Figure S1
	WT	drp-1
Average lifespan	18.0426	20.2197
Standard deviation	4.13154	4.76199
N	141	132
t-test	7.53533e-05
	33	33
	32	32
	28	32
	26	31
	26	28
	25	28
	25	28
	25	26
	24	26
	24	26
	24	26
	24	26
	24	26
	24	26
	24	26
	24	26
	24	26
	24	26
	24	25
	23	25
	22	25
	22	25
	22	25
	22	25
	22	25
	22	24
	22	24
	22	24
	22	24
	21	24
	21	24
	21	24
	21	24
	21	24
	20	24
	20	24
	20	24
	20	23
	20	23
	20	23
	20	23
	20	23
	20	23
	20	23
	20	22
	20	22
	20	22
	20	22
	20	22
	19	22
	19	21
	19	21
	19	21
	19	21
	19	21
	19	21
	19	21
	19	21
	18	21
	18	21
	18	21
	18	21
	18	21
	18	21
	18	20
	18	20
	17	20
	17	20
	17	20
	17	20
	17	20
	17	20
	17	20
	17	20
	17	20
	17	20
	17	19
	17	19
	17	19
	17	19
	17	19
	17	19
	17	19
	17	19
	17	19
	17	19
	16	19
	16	19
	16	18
	16	18
	15	18
	15	18
	15	18
	15	17
	15	17
	15	17
	15	17
	15	17
	15	17
	15	16
	15	16
	15	15
	15	15
	15	15
	15	15
	15	15
	15	15
	15	15
	15	15
	15	15
	15	15
	15	15
	15	15
	15	15
	15	14
	14	14
	14	14
	14	14
	14	14
	14	14
	14	14
	14	13
	14	13
	14	13
	14	13
	13	13
	13	13
	13	12
	13	12
	13	12
	13	11
	13	11
	13
	13
	13
	13
	12
	12
	11
	11
	11

## Sheet: Figure S3
	WT	drp-1	fis-1	fis-2	mff-1	mff-2	fis-1;fis-2	mff-1;mff-2	eat-3	fzo-1
Average lifespan	18.0426	20.2197	17.4951	18.9265	18.578	17.2523	16.3361	15.885	21.0629	18.6279
Standard deviation	4.13154	4.76199	5.42123	3.39146	5.15733	4.06107	3.78954	3.8678	6.34592	4.48289
N	141	132	103	68	109	107	119	113	143	43
t-test vs. WT		7.53533e-05	0.391637	0.102822	0.376584	0.133348	0.000609071	2.61601e-05	3.31947e-06	0.44816
	33	33	46	26	33	27	25	28	46	26
	32	32	28	26	32	25	25	24	39	26
	28	32	28	25	30	25	24	24	35	26
	26	31	27	24	29	24	24	24	35	24
	26	28	26	24	27	24	24	24	33	24
	25	28	26	24	27	24	24	22	32	24
	25	28	25	22	26	24	23	22	32	24
	25	26	25	22	26	24	21	22	32	24
	24	26	24	22	26	24	21	22	30	24
	24	26	24	22	26	24	21	22	30	24
	24	26	24	22	25	24	21	22	30	21
	24	26	24	22	25	24	21	22	29	21
	24	26	24	22	25	23	21	21	29	21
	24	26	24	22	25	22	19	21	29	21
	24	26	24	22	25	22	19	21	28	21
	24	26	24	22	24	22	19	21	28	21
	24	26	23	22	24	22	19	21	27	21
	24	26	23	22	24	22	19	21	26	21
	24	25	23	22	24	22	19	21	26	21
	23	25	23	22	24	22	19	20	26	19
	22	25	22	22	24	22	19	20	26	19
	22	25	22	21	24	22	19	20	26	19
	22	25	22	21	24	22	19	20	26	19
	22	25	21	21	23	21	19	19	26	19
	22	25	21	21	23	21	17	19	26	19
	22	24	21	21	23	20	17	19	26	17
	22	24	21	19	23	20	17	19	26	17
	22	24	21	19	22	20	17	19	26	17
	22	24	21	19	22	20	15	19	26	15
	21	24	21	19	22	20	15	18	26	15
	21	24	20	19	22	20	15	18	26	15
	21	24	20	19	22	20	15	18	26	13
	21	24	19	19	22	20	15	18	26	13
	21	24	19	19	22	19	15	18	25	13
	20	24	19	19	21	19	15	17	25	13
	20	24	19	19	21	19	15	17	25	13
	20	24	19	19	21	19	15	17	25	13
	20	23	19	19	21	18	15	17	25	13
	20	23	18	19	20	18	13	17	24	13
	20	23	18	17	20	18	13	17	24	13
	20	23	18	17	20	18	13	17	24	13
	20	23	18	17	20	18	13	17	24	13
	20	23	17	17	20	18	13	17	24	13
	20	23	17	17	20	17	13	17	24
	20	22	17	17	20	17	13	17	24
	20	22	17	17	20	17	13	16	24
	20	22	17	17	20	17	13	16	24
	20	22	16	17	19	17	13	16	24
	20	22	16	17	19	17	13	16	24
	19	22	16	17	19	17	13	16	24
	19	21	16	17	18	17	12	15	24
	19	21	16	17	18	17	12	15	24
	19	21	16	17	18	17	12	15	24
	19	21	15	17	18	17	12	15	24
	19	21	15	17	18	17	12	15	24
	19	21	15	17	18	17	26	15	24
	19	21	15	15	18	17	24	15	24
	19	21	15	15	18	16	22	15	24
	18	21	15	15	18	16	22	15	24
	18	21	15	15	17	16	22	15	23
	18	21	15	15	17	16	22	15	22
	18	21	15	15	17	16	20	15	22
	18	21	15	15	17	15	20	15	22
	18	21	15	15	17	15	20	14	22
	18	20	15	12	16	15	20	14	22
	18	20	15	12	16	15	19	14	22
	17	20	15	12	16	15	19	14	22
	17	20	15	11	15	15	19	14	22
	17	20	15		15	15	19	14	21
	17	20	14		15	15	19	14	21
	17	20	14		15	15	17	14	21
	17	20	14		15	15	17	14	21
	17	20	14		15	15	17	14	21
	17	20	14		15	15	17	14	21
	17	20	14		15	15	17	14	21
	17	20	14		15	15	17	13	21
	17	19	14		15	15	17	13	21
	17	19	13		15	15	17	13	21
	17	19	13		15	15	17	13	21
	17	19	13		15	14	17	13	21
	17	19	13		14	14	17	13	21
	17	19	13		14	14	17	13	21
	17	19	13		14	14	15	13	21
	17	19	13		14	14	15	13	21
	17	19	13		14	14	15	13	21
	17	19	13		14	14	15	13	20
	16	19	13		14	14	15	13	20
	16	19	13		14	13	15	13	20
	16	18	12		14	13	15	13	20
	16	18	12		13	13	15	13	19
	15	18	12		13	13	15	12	19
	15	18	12		13	13	15	12	19
	15	18	12		13	13	15	12	19
	15	17	12		13	13	15	12	19
	15	17	12		13	13	13	12	19
	15	17	11		13	12	13	12	19
	15	17	11		13	12	13	12	19
	15	17	11		13	12	13	12	17
	15	17	11		13	12	13	12	17
	15	16	11		13	11	13	11	17
	15	16	11		12	11	13	11	17
	15	15	11		12	11	13	11	17
	15	15	11		12	11	13	11	17
	15	15			11	11	13	11	17
	15	15			11	11	13	11	17
	15	15			11	11	13	11	17
	15	15			11	10	13	11	15
	15	15			10		12	11	15
	15	15			10		12	11	15
	15	15					12	11	15
	15	15					12	11	15
	15	15					12	11	15
	15	15					12	10	15
	15	15					12		15
	15	14					12		15
	14	14					12		15
	14	14					12		13
	14	14					10		13
	14	14					10		13
	14	14							13
	14	14							13
	14	13							13
	14	13							13
	14	13							13
	14	13							13
	13	13							13
	13	13							13
	13	12							13
	13	12							13
	13	12							13
	13	11							13
	13	11							13
	13								13
	13								13
	13								12
	13								12
	12								12
	12								12
	11								10
	11								10
	11								10
									10
									10
